# Supplementary material for: ﻿Two new species of the genus Thereuopoda Verhoeff, 1904 (Scutigeromorpha, Scutigeridae) from Sichuan and Hainan Provinces, China
Source: Zookeys. 2025 Dec 19;1264:351–76. doi: 10.3897/zookeys.1264.165241 (PMC12743254; doi:10.3897/zookeys.1264.165241)
Supplement: XML Treatment for Thereuopoda kaijiangensis [file zookeys.1264.165241-treatment1.xml]

<!DOCTYPE tp:taxon-treatment
  PUBLIC "-//TaxonX//DTD Taxonomic Treatment Publishing DTD v0 20100105//EN" "tax-treatment-NSO.dtd">
<tp:taxon-treatment xmlns:tp="http://www.plazi.org/taxpub"><tp:treatment-meta><kwd-group><label>Taxon classification</label><kwd>
                <named-content content-type="kingdom">Animalia</named-content>
              </kwd></kwd-group><mixed-citation publication-type="journal"><person-group><name><surname>Ji</surname><given-names>Jie-Hong</given-names></name><name><surname>Shen</surname><given-names>Chen-Yang</given-names></name><name><surname>Gao</surname><given-names>Yi-Xin</given-names></name><name><surname>Wu</surname><given-names>Hui-Yuan</given-names></name><name><surname>Yu</surname><given-names>Dan-Na</given-names></name><name><surname>Liu</surname><given-names>Sheng-Long</given-names></name><name><surname>Zhang</surname><given-names>Jia-Yong</given-names></name></person-group><article-title>﻿Two new species of the genus <italic><tp:taxon-name><tp:taxon-name-part taxon-name-part-type="genus" reg="Thereuopoda">Thereuopoda</tp:taxon-name-part></tp:taxon-name></italic> Verhoeff, 1904 (<tp:taxon-name><tp:taxon-name-part taxon-name-part-type="order">Scutigeromorpha</tp:taxon-name-part></tp:taxon-name>, <tp:taxon-name><tp:taxon-name-part taxon-name-part-type="family">Scutigeridae</tp:taxon-name-part></tp:taxon-name>) from Sichuan and Hainan Provinces, China</article-title><source>Zookeys</source><day>19</day><month>12</month><year>2025</year><volume>1264</volume><fpage>351</fpage><lpage>376</lpage><pub-id pub-id-type="doi">10.3897/zookeys.1264.165241</pub-id></mixed-citation></tp:treatment-meta><tp:nomenclature><label>﻿</label><tp:taxon-name><object-id xmlns:xlink="http://www.w3.org/1999/xlink" content-type="arpha" xlink:type="simple">3E868653-4C0F-5943-9D1A-F943539472D8</object-id>
              <tp:taxon-name-part taxon-name-part-type="genus" reg="Thereuopoda">Thereuopoda</tp:taxon-name-part>
              <tp:taxon-name-part taxon-name-part-type="species" reg="kaijiangensis">kaijiangensis</tp:taxon-name-part>
              <object-id xmlns:xlink="http://www.w3.org/1999/xlink" content-type="zoobank" xlink:type="simple">https://zoobank.org/41807141-54CA-4320-B932-DFA2BC1656C8</object-id>
            </tp:taxon-name><tp:taxon-authority>Ji, Shen &amp; Zhang</tp:taxon-authority><tp:taxon-status xmlns:xlink="http://www.w3.org/1999/xlink" xlink:type="simple">sp. nov.</tp:taxon-status><xref ref-type="fig" rid="F2">Figs 2</xref><xref ref-type="fig" rid="F3">, 3</xref><xref ref-type="fig" rid="F4">, 4</xref><xref ref-type="fig" rid="F5">, 5</xref><xref ref-type="fig" rid="F6">, 6</xref><xref ref-type="fig" rid="F7">, 7</xref><xref ref-type="table" rid="T1">; Tables 1</xref><xref ref-type="table" rid="T2">, 2</xref></tp:nomenclature><tp:treatment-sec sec-type="type material" id="SECID0E3KAE"><title>Type material.</title><p><bold><italic>Holotype</italic>.</bold> China • Male; Sichuan Province, Dazhou City, Kaijiang County, Yongxing Town; <named-content xmlns:xlink="http://www.w3.org/1999/xlink" content-type="dwc:verbatimCoordinates" xlink:type="simple"><named-content content-type="geo-json" specific-use="{&#34;type&#34;:&#34;Point&#34;,&#34;coordinates&#34;:[107.883333,31.133333]}" id="NCID0EKLAE" xlink:type="simple">31°08'N, 107°53'E</named-content></named-content>; 11 May 2024; Jiehong Ji leg.; <named-content xmlns:xlink="http://www.w3.org/1999/xlink" content-type="dwc:institutional_code" xlink:title="Animal Herbarium at Zhejiang Normal University" xlink:href="http://grbio.org/institution/zhejiang-normal-university" xlink:type="simple">ZJNU</named-content> SCKJ102. <bold><italic>Paratype</italic>.</bold> China • 3 females; same data as for holotype; <named-content xmlns:xlink="http://www.w3.org/1999/xlink" content-type="dwc:institutional_code" xlink:title="Animal Herbarium at Zhejiang Normal University" xlink:href="http://grbio.org/institution/zhejiang-normal-university" xlink:type="simple">ZJNU</named-content> SCKJ129–131.</p></tp:treatment-sec><tp:treatment-sec sec-type="diagnosis" id="SECID0E2LAE"><title>Diagnosis.</title><p><italic><tp:taxon-name><tp:taxon-name-part taxon-name-part-type="genus" reg="Thereuopoda">Thereuopoda</tp:taxon-name-part></tp:taxon-name></italic> with body length up to 40 mm (Fig. <xref ref-type="fig" rid="F2">2</xref>). Head capsule yellow with a reddish-brown medial patch surrounded by dark-brown pigment; radiating network of dark-brown pigment on the posterolateral part of head capsule (Fig. <xref ref-type="fig" rid="F3">3A, B</xref>). Tergites pale yellow with three longitudinal dark-brown stripes; transverse projections between central and lateral stripes; a narrow yellow stripe in the middle of central stripe (Figs <xref ref-type="fig" rid="F3">3A</xref>, <xref ref-type="fig" rid="F4">4C</xref>). Stoma saddles blue-gray; reddish-purple pigment present laterally (Fig. <xref ref-type="fig" rid="F4">4C</xref>). Posterior margin of tergites unevenly rounded. Spiracle on T6 about 75–85% length of the stoma saddle. Posterior margin of T8 with slight median concavity (Fig. <xref ref-type="fig" rid="F4">4E</xref>). Leg 15 2.85–3.14× body length. Tibial spine-bristles 0/2 on leg 1. Maximum length of female gonopod 2.25–2.6× maximum width (Fig. <xref ref-type="fig" rid="F6">6B, C</xref>). Hairs absent in the central area of proarthron; angle at median distal end of proarthron about 130° (Fig. <xref ref-type="fig" rid="F6">6C</xref>). Sinus between mesarthron broadly parabolic (Fig. <xref ref-type="fig" rid="F6">6B</xref>). Posterior termination of female subanal plate pointed or with process (Fig. <xref ref-type="fig" rid="F5">5G</xref>). Length of first male gonopod 1.5× second male gonopod (Figs <xref ref-type="fig" rid="F5">5H</xref>, <xref ref-type="fig" rid="F6">6A</xref>).</p><fig id="F2" position="float" orientation="portrait"><object-id xmlns:xlink="http://www.w3.org/1999/xlink" content-type="doi" xlink:type="simple">10.3897/zookeys.1264.165241.figure2</object-id><object-id xmlns:xlink="http://www.w3.org/1999/xlink" content-type="arpha" xlink:type="simple">2AC163BA-4647-5764-9EDA-053194552A01</object-id><label>Figure 2.</label><caption><p><italic><tp:taxon-name><tp:taxon-name-part taxon-name-part-type="genus" reg="Thereuopoda">Thereuopoda</tp:taxon-name-part> <tp:taxon-name-part taxon-name-part-type="species" reg="kaijiangensis">kaijiangensis</tp:taxon-name-part></tp:taxon-name></italic> sp. nov., paratype female. Scale bars: 6.0 mm.</p></caption><graphic xmlns:xlink="http://www.w3.org/1999/xlink" xlink:href="zookeys-1264-351_article-165241__-g002.jpg" position="float" orientation="portrait" xlink:type="simple" id="oo_1496797.jpg"><uri content-type="original_file" xlink:type="simple">https://binary.pensoft.net/fig/1496797</uri></graphic></fig><fig id="F3" position="float" orientation="portrait"><object-id xmlns:xlink="http://www.w3.org/1999/xlink" content-type="doi" xlink:type="simple">10.3897/zookeys.1264.165241.figure3</object-id><object-id xmlns:xlink="http://www.w3.org/1999/xlink" content-type="arpha" xlink:type="simple">F189861A-553D-536C-81EA-2D214B84202D</object-id><label>Figure 3.</label><caption><p><italic><tp:taxon-name><tp:taxon-name-part taxon-name-part-type="genus" reg="Thereuopoda">Thereuopoda</tp:taxon-name-part> <tp:taxon-name-part taxon-name-part-type="species" reg="kaijiangensis">kaijiangensis</tp:taxon-name-part></tp:taxon-name></italic> sp. nov., holotype male. <bold>A.</bold> Habitus, dorsal view; <bold>B.</bold> Head capsule; <bold>C.</bold> First flagellum of antenna; <bold>D.</bold> Epipharynx; <bold>E.</bold> First maxillae; <bold>F.</bold> Mandible. Scale bars: 4.0 mm (<bold>A</bold>); 1.0 mm (<bold>B</bold>); 0.2 mm (<bold>C</bold>); 0.4 mm (<bold>D–F</bold>).</p></caption><graphic xmlns:xlink="http://www.w3.org/1999/xlink" xlink:href="zookeys-1264-351_article-165241__-g003.jpg" position="float" orientation="portrait" xlink:type="simple" id="oo_1496798.jpg"><uri content-type="original_file" xlink:type="simple">https://binary.pensoft.net/fig/1496798</uri></graphic></fig><fig id="F4" position="float" orientation="portrait"><object-id xmlns:xlink="http://www.w3.org/1999/xlink" content-type="doi" xlink:type="simple">10.3897/zookeys.1264.165241.figure4</object-id><object-id xmlns:xlink="http://www.w3.org/1999/xlink" content-type="arpha" xlink:type="simple">0BC98C62-9E04-57C4-BECE-F27896C3FE3C</object-id><label>Figure 4.</label><caption><p><italic><tp:taxon-name><tp:taxon-name-part taxon-name-part-type="genus" reg="Thereuopoda">Thereuopoda</tp:taxon-name-part> <tp:taxon-name-part taxon-name-part-type="species" reg="kaijiangensis">kaijiangensis</tp:taxon-name-part></tp:taxon-name></italic> sp. nov., holotype male. <bold>A.</bold> Forcipular segment; <bold>B.</bold> Second maxilla; <bold>C.</bold> Tergite 6; <bold>D.</bold> Details of tergite 6; <bold>E.</bold> Tergite 8; <bold>F.</bold> Sternite 15; <bold>G.</bold> Details of sternite 15; <bold>H.</bold> Leg 10. Scale bars: 1.0 mm (<bold>A–C</bold>); 0.2 mm (<bold>D, G</bold>); 0.4 mm (<bold>E, F</bold>); 4.0 mm (<bold>H</bold>).</p></caption><graphic xmlns:xlink="http://www.w3.org/1999/xlink" xlink:href="zookeys-1264-351_article-165241__-g004.jpg" position="float" orientation="portrait" xlink:type="simple" id="oo_1496799.jpg"><uri content-type="original_file" xlink:type="simple">https://binary.pensoft.net/fig/1496799</uri></graphic></fig><fig id="F5" position="float" orientation="portrait"><object-id xmlns:xlink="http://www.w3.org/1999/xlink" content-type="doi" xlink:type="simple">10.3897/zookeys.1264.165241.figure5</object-id><object-id xmlns:xlink="http://www.w3.org/1999/xlink" content-type="arpha" xlink:type="simple">7FB0FDE8-FC68-5896-9D16-E4C56E3F1DF7</object-id><label>Figure 5.</label><caption><p><italic><tp:taxon-name><tp:taxon-name-part taxon-name-part-type="genus" reg="Thereuopoda">Thereuopoda</tp:taxon-name-part> <tp:taxon-name-part taxon-name-part-type="species" reg="kaijiangensis">kaijiangensis</tp:taxon-name-part></tp:taxon-name></italic> sp. nov., holotype male. <bold>A.</bold> Leg 10 prefemur; <bold>B.</bold> Leg 10 femur; <bold>C.</bold> Leg 10 tibia; <bold>D.</bold> Leg 10 tarsus I; <bold>E.</bold> Leg 10 tarsus II, ventral view, showing resilient sole hairs (r.s.h.) and tarsal papillae (t.p.); <bold>F.</bold> Male subanal plate; <bold>H.</bold> First male gonopod. Paratype female. <bold>G.</bold> Female subanal plate. Scale bars: 0.4 mm (<bold>A, B, G</bold>); 0.2 mm (<bold>C–F, H</bold>).</p></caption><graphic xmlns:xlink="http://www.w3.org/1999/xlink" xlink:href="zookeys-1264-351_article-165241__-g005.jpg" position="float" orientation="portrait" xlink:type="simple" id="oo_1496800.jpg"><uri content-type="original_file" xlink:type="simple">https://binary.pensoft.net/fig/1496800</uri></graphic></fig><fig id="F6" position="float" orientation="portrait"><object-id xmlns:xlink="http://www.w3.org/1999/xlink" content-type="doi" xlink:type="simple">10.3897/zookeys.1264.165241.figure6</object-id><object-id xmlns:xlink="http://www.w3.org/1999/xlink" content-type="arpha" xlink:type="simple">31800277-F885-51E0-A58C-EA13A9612BAD</object-id><label>Figure 6.</label><caption><p><italic><tp:taxon-name><tp:taxon-name-part taxon-name-part-type="genus" reg="Thereuopoda">Thereuopoda</tp:taxon-name-part> <tp:taxon-name-part taxon-name-part-type="species" reg="kaijiangensis">kaijiangensis</tp:taxon-name-part></tp:taxon-name></italic> sp. nov., holotype male. <bold>A.</bold> Second male gonopod; <bold>B.</bold> Female gonopod; <bold>C.</bold> Proarthron of female gonopod; <bold>E.</bold> Male telson. Paratype female. <bold>D.</bold> Female telson. Scale bars: 0.2 mm (<bold>A, C, D</bold>); 0.4 mm (<bold>B, E</bold>).</p></caption><graphic xmlns:xlink="http://www.w3.org/1999/xlink" xlink:href="zookeys-1264-351_article-165241__-g006.jpg" position="float" orientation="portrait" xlink:type="simple" id="oo_1496801.jpg"><uri content-type="original_file" xlink:type="simple">https://binary.pensoft.net/fig/1496801</uri></graphic></fig><fig id="F7" position="float" orientation="portrait"><object-id xmlns:xlink="http://www.w3.org/1999/xlink" content-type="doi" xlink:type="simple">10.3897/zookeys.1264.165241.figure7</object-id><object-id xmlns:xlink="http://www.w3.org/1999/xlink" content-type="arpha" xlink:type="simple">40A41B40-CAD8-5807-844B-E6AD000CB86A</object-id><label>Figure 7.</label><caption><p><italic><tp:taxon-name><tp:taxon-name-part taxon-name-part-type="genus" reg="Thereuopoda">Thereuopoda</tp:taxon-name-part> <tp:taxon-name-part taxon-name-part-type="species" reg="kaijiangensis">kaijiangensis</tp:taxon-name-part></tp:taxon-name></italic> sp. nov., paratype female. <bold>A.</bold> Tergite 6; <bold>B.</bold> Tergite 8; <bold>C.</bold> Sternite 15. Scale bars: 20 μm.</p></caption><graphic xmlns:xlink="http://www.w3.org/1999/xlink" xlink:href="zookeys-1264-351_article-165241__-g007.jpg" position="float" orientation="portrait" xlink:type="simple" id="oo_1496802.jpg"><uri content-type="original_file" xlink:type="simple">https://binary.pensoft.net/fig/1496802</uri></graphic></fig></tp:treatment-sec><tp:treatment-sec sec-type="description" id="SECID0E3UAE"><title>Description.</title><p>Length up to 39 mm in largest female, 40 mm in largest male.</p><p><bold>Colour</bold>: head capsule yellow with a reddish-brown patch medially surrounded by dark brown pigment; radiating network of dark brown pigment in the posterolateral part of head capsule (Fig. <xref ref-type="fig" rid="F3">3A, B</xref>). Compound eyes bright red. Tergites pale yellow with three longitudinal dark-brown stripes; transverse projections between central and lateral stripes; a narrow yellow stripe in the middle of central stripe (Figs <xref ref-type="fig" rid="F3">3A</xref>, <xref ref-type="fig" rid="F4">4C</xref>). Stoma saddles blue-gray; reddish-purple pigment present laterally. Leg yellow with blackish-green pigment on prefemur and femur (Fig. <xref ref-type="fig" rid="F4">4H</xref>). Sternites and female gonopod yellow (Figs <xref ref-type="fig" rid="F4">4F</xref>, <xref ref-type="fig" rid="F6">6B</xref>).</p><p><bold>Head capsule</bold>: anterior projection of sutures with divergent posterior part; lateral edge blunt and rounded (Fig. <xref ref-type="fig" rid="F3">3B</xref>). Posteromedian impression moderately deep. Antenna 1.57–1.8× body length. First flagellum with 73–78 articles; ring-like articles with dense hairs and a few setae forming a single whorl surrounding distal end of article (Fig. <xref ref-type="fig" rid="F3">3C</xref>).</p><p><bold>Epipharynx</bold>: labral median arc 1.94–2.28× depth of labral mid-piece tooth (Fig. <xref ref-type="fig" rid="F3">3D</xref>).</p><p><bold>Mandible</bold>: three teeth, all smooth-surfaced and tricuspid (Fig. <xref ref-type="fig" rid="F3">3F</xref>). Nearly 23 pectinate lamellae on gnathal edge.</p><p><bold>First maxilla</bold>: inner margin of distal article of telopodite with dense, brush-like setae (Fig. <xref ref-type="fig" rid="F3">3E</xref>). Short, simple setae on ventral surface of coxal process.</p><p><bold>Second maxilla</bold>: prefemur with dorsal and ventral spine-bristles; femur with four spine-bristles; tibia with two dorsal spine-bristles (Fig. <xref ref-type="fig" rid="F4">4B</xref>).</p><p><bold>Forcipular segment</bold>: coxa nearly as long as wide; anterior margin bearing four subequal long spine-bristles (Fig. <xref ref-type="fig" rid="F4">4A</xref>).</p><p><bold>Tergites</bold>: posterior margin of tergites unevenly rounded (Fig. <xref ref-type="fig" rid="F4">4C</xref>). Borders of TT6–8 with heavy spines in saw-like fringe. Length: median-wide ratio in T4 1.46–1.6. Stoma saddles strongly vaulted. Spiracles very long, spiracle on T6 about 75–85% length of the stoma saddle. Posterior margin of T8 with slight median concavity (Fig. <xref ref-type="fig" rid="F4">4E</xref>). Number of spines on stoma saddles and tergites as shown in Table <xref ref-type="table" rid="T1">1</xref>. Unpaired large spines on TT2–8, each paired with slender, needle-like bristles (<italic>Tastborsten</italic>) (Figs <xref ref-type="fig" rid="F4">4D</xref>, <xref ref-type="fig" rid="F7">7A, B</xref>). Isolated <italic>Tastborsten</italic> with short, paired spines at the bases on all tergites; these spines joined at a common base. Basal spines 10–20% as long as associated bristle. All tergites with spiculae and spinulae. Short, triangular spiculae separated by several polygonal scales that lack spiculae.</p><table-wrap id="T1" position="float" orientation="portrait"><label>Table 1.</label><caption><p>Number of spines on stoma saddles and whole tergites of <italic><tp:taxon-name><tp:taxon-name-part taxon-name-part-type="genus" reg="Thereuopoda">Thereuopoda</tp:taxon-name-part> <tp:taxon-name-part taxon-name-part-type="species" reg="kaijiangensis">kaijiangensis</tp:taxon-name-part></tp:taxon-name></italic> sp. nov.</p></caption><table id="TID0EAMBG" rules="all"><tbody><tr><th rowspan="1" colspan="1">Tergites</th><th rowspan="1" colspan="1">Stoma saddles</th><th rowspan="1" colspan="1">Whole tergites</th></tr><tr><td rowspan="1" colspan="1">1</td><td rowspan="1" colspan="1">0</td><td rowspan="1" colspan="1">0</td></tr><tr><td rowspan="1" colspan="1">2</td><td rowspan="1" colspan="1">0–18</td><td rowspan="1" colspan="1">13–39</td></tr><tr><td rowspan="1" colspan="1">3</td><td rowspan="1" colspan="1">50–79</td><td rowspan="1" colspan="1">120–157</td></tr><tr><td rowspan="1" colspan="1">4</td><td rowspan="1" colspan="1">56–94</td><td rowspan="1" colspan="1">220–267</td></tr><tr><td rowspan="1" colspan="1">5</td><td rowspan="1" colspan="1">70–90</td><td rowspan="1" colspan="1">193–197</td></tr><tr><td rowspan="1" colspan="1">6</td><td rowspan="1" colspan="1">58–86</td><td rowspan="1" colspan="1">149–186</td></tr><tr><td rowspan="1" colspan="1">7</td><td rowspan="1" colspan="1">24–45</td><td rowspan="1" colspan="1">81–114</td></tr><tr><td rowspan="1" colspan="1">8</td><td rowspan="1" colspan="1">–</td><td rowspan="1" colspan="1">3–4</td></tr></tbody></table></table-wrap><p><bold>Legs</bold>: tarsus I and II segmentation as shown in Table <xref ref-type="table" rid="T2">2</xref>. Leg 15 2.85–3.14× body length. Prefemoral spine-bristles in a 2/1 pattern on legs 1–15; femoral spine-bristles 1/2 on all legs; tibial spine-bristles 0/2 on leg 1–2, 1/2 on leg 3–15. Spine rows on prefemur, femur and tibia with spine–setae pairing (Fig. <xref ref-type="fig" rid="F5">5A–C</xref>). Tarsus I of leg 4–14 with spines (Fig. <xref ref-type="fig" rid="F5">5D</xref>). Tarsus II of legs 1–14 with paired and equally sized tarsal papillae on successive segments except for first and last few segments on each leg (Fig. <xref ref-type="fig" rid="F5">5E</xref>). Resilient sole hairs originating near posteromedial edge of tarsal papilla, extending to the succeeding segment. Dense tuft of setae on ventrolateral side of tarsus II.</p><table-wrap id="T2" position="float" orientation="portrait"><label>Table 2.</label><caption><p>Number of segments in Tarsus I and Tarsus II of <italic><tp:taxon-name><tp:taxon-name-part taxon-name-part-type="genus" reg="Thereuopoda">Thereuopoda</tp:taxon-name-part> <tp:taxon-name-part taxon-name-part-type="species" reg="kaijiangensis">kaijiangensis</tp:taxon-name-part></tp:taxon-name></italic> sp. nov.</p></caption><table id="TID0ECRBG" rules="all"><tbody><tr><th rowspan="1" colspan="1">Leg</th><th rowspan="1" colspan="1">Tarsus I</th><th rowspan="1" colspan="1">Tarsus II</th></tr><tr><td rowspan="1" colspan="1">1</td><td rowspan="1" colspan="1">24–26</td><td rowspan="1" colspan="1">54–64</td></tr><tr><td rowspan="1" colspan="1">2</td><td rowspan="1" colspan="1">20–21</td><td rowspan="1" colspan="1">54–63</td></tr><tr><td rowspan="1" colspan="1">3</td><td rowspan="1" colspan="1">17–18</td><td rowspan="1" colspan="1">52–54</td></tr><tr><td rowspan="1" colspan="1">4</td><td rowspan="1" colspan="1">17–18</td><td rowspan="1" colspan="1">51–54</td></tr><tr><td rowspan="1" colspan="1">5</td><td rowspan="1" colspan="1">16–21</td><td rowspan="1" colspan="1">45–50</td></tr><tr><td rowspan="1" colspan="1">6</td><td rowspan="1" colspan="1">14–16</td><td rowspan="1" colspan="1">46–49</td></tr><tr><td rowspan="1" colspan="1">7</td><td rowspan="1" colspan="1">13–16</td><td rowspan="1" colspan="1">45–50</td></tr><tr><td rowspan="1" colspan="1">8</td><td rowspan="1" colspan="1">14–19</td><td rowspan="1" colspan="1">40–51</td></tr><tr><td rowspan="1" colspan="1">9</td><td rowspan="1" colspan="1">15–16</td><td rowspan="1" colspan="1">43–49</td></tr><tr><td rowspan="1" colspan="1">10</td><td rowspan="1" colspan="1">14–16</td><td rowspan="1" colspan="1">48–49</td></tr><tr><td rowspan="1" colspan="1">11</td><td rowspan="1" colspan="1">11–15</td><td rowspan="1" colspan="1">49–52</td></tr><tr><td rowspan="1" colspan="1">12</td><td rowspan="1" colspan="1">14–16</td><td rowspan="1" colspan="1">46–54</td></tr><tr><td rowspan="1" colspan="1">13</td><td rowspan="1" colspan="1">13–14</td><td rowspan="1" colspan="1">54–55</td></tr><tr><td rowspan="1" colspan="1">14</td><td rowspan="1" colspan="1">15–23</td><td rowspan="1" colspan="1">56–60</td></tr></tbody></table></table-wrap><p><bold>Sternites</bold>: median embayment in posterior margin of sternites lacking or shallow (Fig. <xref ref-type="fig" rid="F4">4F</xref>). Longitudinal median furrow observable passing through entire length of the sternites. Minute multifurcating spinulae and scattered setae with paired short spines on all sternites (Figs <xref ref-type="fig" rid="F4">4G</xref>, <xref ref-type="fig" rid="F7">7C</xref>).</p><p><bold>Female</bold>: gonopod with maximum length 2.25–2.6× maximum width. Longitudinal median suture in proarthron complete (Fig. <xref ref-type="fig" rid="F6">6B, C</xref>). Lateral margins of proarthron and mesarthron posteriorly divergent. Subtriangular depression on proarthron without setae. Only setae in the middle area of proarthron; hairs absent (Fig. <xref ref-type="fig" rid="F6">6C</xref>). Angle at median distal end of proarthron about 130°. Proarthron 1.12–1.19× length of mesarthron. Distomedial corner of mesarthron with a cluster of 10–14 setae. Sinus between mesarthron broadly parabolic. Width of mesarthron 0.44–0.56 times maximum width of sinus. Proarthron + mesarthron 1.86–2.14× length of metarthron. Outer margin of metarthron uniformly curved. Subanal plate with ventral margin straighter than curved dorsal margin, posterior termination pointed or with process; maximum length 1.96–2.48× maximum height; smooth, non-setose band along middle of subanal plate; setae of varied size on outer surface of subanal plate between which are slender, curved hairs (Fig. <xref ref-type="fig" rid="F5">5G</xref>). Telson elongate, triangular, with rounded posterior apex in both sexes, bearing abundant setae and slender, curved hairs as on subanal plate (Fig. <xref ref-type="fig" rid="F6">6D, E</xref>).</p><p><bold>Male</bold>: typical scutigerid gonopod styles on first and second genital segment (Figs <xref ref-type="fig" rid="F5">5H</xref>, <xref ref-type="fig" rid="F6">6A</xref>). Length of first gonopod 1.5× second gonopod. Both pairs of gonopods covered with setae and dense hairs. Subanal plate with parabolic outline, relatively shorter than in female, non-setose band along middle of subanal plate (Fig. <xref ref-type="fig" rid="F5">5F</xref>).</p></tp:treatment-sec><tp:treatment-sec sec-type="etymology" id="SECID0EAEAG"><title>Etymology.</title><p>The specific epithet <italic><tp:taxon-name><tp:taxon-name-part taxon-name-part-type="genus" reg="Thereuopoda"/><tp:taxon-name-part taxon-name-part-type="species" reg="kaijiangensis">kaijiangensis</tp:taxon-name-part></tp:taxon-name></italic> is derived from the locality Kaijiang, Sichuan Province, China, referring to the type locality of the species.</p></tp:treatment-sec></tp:taxon-treatment>
