# Supplementary material for: ﻿Two new species of the genus Thereuopoda Verhoeff, 1904 (Scutigeromorpha, Scutigeridae) from Sichuan and Hainan Provinces, China
Source: Zookeys. 2025 Dec 19;1264:351–76. doi: 10.3897/zookeys.1264.165241 (PMC12743254; doi:10.3897/zookeys.1264.165241)
Supplement: XML Treatment for Thereuopoda edgecombei [file zookeys.1264.165241-treatment2.xml]

<!DOCTYPE tp:taxon-treatment
  PUBLIC "-//TaxonX//DTD Taxonomic Treatment Publishing DTD v0 20100105//EN" "tax-treatment-NSO.dtd">
<tp:taxon-treatment xmlns:tp="http://www.plazi.org/taxpub"><tp:treatment-meta><kwd-group><label>Taxon classification</label><kwd>
                <named-content content-type="kingdom">Animalia</named-content>
              </kwd></kwd-group><mixed-citation publication-type="journal"><person-group><name><surname>Ji</surname><given-names>Jie-Hong</given-names></name><name><surname>Shen</surname><given-names>Chen-Yang</given-names></name><name><surname>Gao</surname><given-names>Yi-Xin</given-names></name><name><surname>Wu</surname><given-names>Hui-Yuan</given-names></name><name><surname>Yu</surname><given-names>Dan-Na</given-names></name><name><surname>Liu</surname><given-names>Sheng-Long</given-names></name><name><surname>Zhang</surname><given-names>Jia-Yong</given-names></name></person-group><article-title>﻿Two new species of the genus <italic><tp:taxon-name><tp:taxon-name-part taxon-name-part-type="genus" reg="Thereuopoda">Thereuopoda</tp:taxon-name-part></tp:taxon-name></italic> Verhoeff, 1904 (<tp:taxon-name><tp:taxon-name-part taxon-name-part-type="order">Scutigeromorpha</tp:taxon-name-part></tp:taxon-name>, <tp:taxon-name><tp:taxon-name-part taxon-name-part-type="family">Scutigeridae</tp:taxon-name-part></tp:taxon-name>) from Sichuan and Hainan Provinces, China</article-title><source>Zookeys</source><day>19</day><month>12</month><year>2025</year><volume>1264</volume><fpage>351</fpage><lpage>376</lpage><pub-id pub-id-type="doi">10.3897/zookeys.1264.165241</pub-id></mixed-citation></tp:treatment-meta><tp:nomenclature><label>﻿</label><tp:taxon-name><object-id xmlns:xlink="http://www.w3.org/1999/xlink" content-type="arpha" xlink:type="simple">BDA85577-21D1-56A3-BBE4-685D3181A8E5</object-id>
              <tp:taxon-name-part taxon-name-part-type="genus" reg="Thereuopoda">Thereuopoda</tp:taxon-name-part>
              <tp:taxon-name-part taxon-name-part-type="species" reg="edgecombei">edgecombei</tp:taxon-name-part>
              <object-id xmlns:xlink="http://www.w3.org/1999/xlink" content-type="zoobank" xlink:type="simple">https://zoobank.org/6B1AD2C2-F8E3-461C-B8DB-1AF7AB36002A</object-id>
            </tp:taxon-name><tp:taxon-authority>Ji, Liu &amp; Zhang</tp:taxon-authority><tp:taxon-status xmlns:xlink="http://www.w3.org/1999/xlink" xlink:type="simple">sp. nov.</tp:taxon-status><xref ref-type="fig" rid="F8">Figs 8</xref><xref ref-type="fig" rid="F9">, 9</xref><xref ref-type="fig" rid="F10">, 10</xref><xref ref-type="fig" rid="F11">, 11</xref><xref ref-type="fig" rid="F12">, 12</xref><xref ref-type="fig" rid="F13">, 13</xref><xref ref-type="table" rid="T3">; Tables 3</xref><xref ref-type="table" rid="T4">, 4</xref></tp:nomenclature><tp:treatment-sec sec-type="type material" id="SECID0E1GAG"><title>Type material.</title><p><bold><italic>Holotype</italic>.</bold> China • Male; Hainan Province, Chengmai County, Dafeng Town; <named-content xmlns:xlink="http://www.w3.org/1999/xlink" content-type="dwc:verbatimCoordinates" xlink:type="simple"><named-content content-type="geo-json" specific-use="{&#34;type&#34;:&#34;Point&#34;,&#34;coordinates&#34;:[110.033333,19.850000]}" id="NCID0EIHAG" xlink:type="simple">19°51'N, 110°2'E</named-content></named-content>; 19 Aug. 2024; Jiehong Ji leg.; <named-content xmlns:xlink="http://www.w3.org/1999/xlink" content-type="dwc:institutional_code" xlink:title="Animal Herbarium at Zhejiang Normal University" xlink:href="http://grbio.org/institution/zhejiang-normal-university" xlink:type="simple">ZJNU</named-content> HNCM33. <bold><italic>Paratype</italic>.</bold> China • 2 females, 1 male; same data as for holotype; <named-content xmlns:xlink="http://www.w3.org/1999/xlink" content-type="dwc:institutional_code" xlink:title="Animal Herbarium at Zhejiang Normal University" xlink:href="http://grbio.org/institution/zhejiang-normal-university" xlink:type="simple">ZJNU</named-content> HNCM32, HNCM34, HNCM117.</p></tp:treatment-sec><tp:treatment-sec sec-type="diagnosis" id="SECID0EZHAG"><title>Diagnosis.</title><p><italic><tp:taxon-name><tp:taxon-name-part taxon-name-part-type="genus" reg="Thereuopoda">Thereuopoda</tp:taxon-name-part></tp:taxon-name></italic> with body length up to 31 mm (Fig. <xref ref-type="fig" rid="F8">8</xref>). Head capsule yellow with dark-brown medial patch; radiating network of dark-brown pigment in the posterolateral part of head capsule (Fig. <xref ref-type="fig" rid="F9">9A, B</xref>). Tergites pale yellow with three longitudinal chestnut-brown stripes; transverse projections between central and lateral stripes; a narrow yellow stripe in the middle of central stripe (Figs <xref ref-type="fig" rid="F9">9A</xref>, <xref ref-type="fig" rid="F10">10C</xref>). Stoma saddles orange. Posterior margin of tergites unevenly rounded. Spiracle on T6 about 60–70% length of the stoma saddle. Posterior margin of T8 without median embayment (Fig. <xref ref-type="fig" rid="F10">10E</xref>). Leg 15 1.79–1.94× body length. Tibial spine-bristles 0/1 on leg 1. Maximum length of female gonopod 2.03–2.37× maximum width (Fig. <xref ref-type="fig" rid="F12">12B</xref>). Hairs on middle area of proarthron (Fig. <xref ref-type="fig" rid="F12">12C</xref>); angle at median distal end of proarthron about 100°. Sinus between mesarthron parabolic, broad with apex distinctly or weakly pointed (Fig. <xref ref-type="fig" rid="F12">12B</xref>). Female subanal plate posterior termination pointed or with process (Fig. <xref ref-type="fig" rid="F11">11G, H</xref>). Length of first male gonopod and male second gonopod subequal (Fig. <xref ref-type="fig" rid="F12">12A</xref>).</p><fig id="F8" position="float" orientation="portrait"><object-id xmlns:xlink="http://www.w3.org/1999/xlink" content-type="doi" xlink:type="simple">10.3897/zookeys.1264.165241.figure8</object-id><object-id xmlns:xlink="http://www.w3.org/1999/xlink" content-type="arpha" xlink:type="simple">107BCA9C-253D-5F97-BD80-CFB43A54B27D</object-id><label>Figure 8.</label><caption><p><italic><tp:taxon-name><tp:taxon-name-part taxon-name-part-type="genus" reg="Thereuopoda">Thereuopoda</tp:taxon-name-part> <tp:taxon-name-part taxon-name-part-type="species" reg="edgecombei">edgecombei</tp:taxon-name-part></tp:taxon-name></italic> sp. nov., paratype female. Scale bars: 5.0 mm.</p></caption><graphic xmlns:xlink="http://www.w3.org/1999/xlink" xlink:href="zookeys-1264-351_article-165241__-g008.jpg" position="float" orientation="portrait" xlink:type="simple" id="oo_1496803.jpg"><uri content-type="original_file" xlink:type="simple">https://binary.pensoft.net/fig/1496803</uri></graphic></fig><fig id="F9" position="float" orientation="portrait"><object-id xmlns:xlink="http://www.w3.org/1999/xlink" content-type="doi" xlink:type="simple">10.3897/zookeys.1264.165241.figure9</object-id><object-id xmlns:xlink="http://www.w3.org/1999/xlink" content-type="arpha" xlink:type="simple">54072A25-7426-550C-816E-9C5BBFE12F82</object-id><label>Figure 9.</label><caption><p><italic><tp:taxon-name><tp:taxon-name-part taxon-name-part-type="genus" reg="Thereuopoda">Thereuopoda</tp:taxon-name-part> <tp:taxon-name-part taxon-name-part-type="species" reg="edgecombei">edgecombei</tp:taxon-name-part></tp:taxon-name></italic> sp. nov., holotype male. <bold>A.</bold> Habitus, dorsal view; <bold>B.</bold> Head capsule; <bold>C.</bold> First flagellum of antenna; <bold>D.</bold> Epipharynx; <bold>E.</bold> First maxillae; <bold>F.</bold> Mandible. Scale bars: 3.0 mm (<bold>A</bold>); 0.4 mm (<bold>B, D–F</bold>); 0.2 mm (<bold>C</bold>).</p></caption><graphic xmlns:xlink="http://www.w3.org/1999/xlink" xlink:href="zookeys-1264-351_article-165241__-g009.jpg" position="float" orientation="portrait" xlink:type="simple" id="oo_1496804.jpg"><uri content-type="original_file" xlink:type="simple">https://binary.pensoft.net/fig/1496804</uri></graphic></fig><fig id="F10" position="float" orientation="portrait"><object-id xmlns:xlink="http://www.w3.org/1999/xlink" content-type="doi" xlink:type="simple">10.3897/zookeys.1264.165241.figure10</object-id><object-id xmlns:xlink="http://www.w3.org/1999/xlink" content-type="arpha" xlink:type="simple">DAF35D95-0484-5B9D-86E9-9F952E0AD549</object-id><label>Figure 10.</label><caption><p><italic><tp:taxon-name><tp:taxon-name-part taxon-name-part-type="genus" reg="Thereuopoda">Thereuopoda</tp:taxon-name-part> <tp:taxon-name-part taxon-name-part-type="species" reg="edgecombei">edgecombei</tp:taxon-name-part></tp:taxon-name></italic> sp. nov., holotype male. <bold>A.</bold> Forcipular segment; <bold>B.</bold> Second maxilla; <bold>C.</bold> Tergite 6; <bold>D.</bold> Details of tergite 6; <bold>E.</bold> Tergite 8; <bold>F.</bold> Sternite 15; <bold>G.</bold> Details of sternite 15; <bold>H.</bold> Leg 10. Scale bars: 1.0 mm (<bold>A–C</bold>); 0.2 mm (<bold>D, G</bold>); 0.4 mm (<bold>E, F</bold>); 2.0 mm (<bold>H</bold>).</p></caption><graphic xmlns:xlink="http://www.w3.org/1999/xlink" xlink:href="zookeys-1264-351_article-165241__-g010.jpg" position="float" orientation="portrait" xlink:type="simple" id="oo_1496805.jpg"><uri content-type="original_file" xlink:type="simple">https://binary.pensoft.net/fig/1496805</uri></graphic></fig><fig id="F11" position="float" orientation="portrait"><object-id xmlns:xlink="http://www.w3.org/1999/xlink" content-type="doi" xlink:type="simple">10.3897/zookeys.1264.165241.figure11</object-id><object-id xmlns:xlink="http://www.w3.org/1999/xlink" content-type="arpha" xlink:type="simple">1116F205-F58E-517C-AA7D-28130C26D9BA</object-id><label>Figure 11.</label><caption><p><italic><tp:taxon-name><tp:taxon-name-part taxon-name-part-type="genus" reg="Thereuopoda">Thereuopoda</tp:taxon-name-part> <tp:taxon-name-part taxon-name-part-type="species" reg="edgecombei">edgecombei</tp:taxon-name-part></tp:taxon-name></italic> sp. nov., holotype male. <bold>A.</bold> Leg 10 prefemur; <bold>B.</bold> Leg 10 femur; <bold>C.</bold> Leg 10 tibia; <bold>D.</bold> Leg 10 tarsus I; <bold>E.</bold> Leg 10 tarsus II, ventral view, showing resilient sole hairs (r.s.h.) and tarsal papillae (t.p.); <bold>F.</bold> Male subanal plate. Paratype female. <bold>G.</bold> Female subanal plate; <bold>H.</bold> Female subanal plate. Scale bars: 0.4 mm (<bold>A, D</bold>); 0.2 mm (<bold>B, C, E–H</bold>).</p></caption><graphic xmlns:xlink="http://www.w3.org/1999/xlink" xlink:href="zookeys-1264-351_article-165241__-g011.jpg" position="float" orientation="portrait" xlink:type="simple" id="oo_1496806.jpg"><uri content-type="original_file" xlink:type="simple">https://binary.pensoft.net/fig/1496806</uri></graphic></fig><fig id="F12" position="float" orientation="portrait"><object-id xmlns:xlink="http://www.w3.org/1999/xlink" content-type="doi" xlink:type="simple">10.3897/zookeys.1264.165241.figure12</object-id><object-id xmlns:xlink="http://www.w3.org/1999/xlink" content-type="arpha" xlink:type="simple">56F4D900-86CC-5BD2-AB1F-B1F48A3A6C25</object-id><label>Figure 12.</label><caption><p><italic><tp:taxon-name><tp:taxon-name-part taxon-name-part-type="genus" reg="Thereuopoda">Thereuopoda</tp:taxon-name-part> <tp:taxon-name-part taxon-name-part-type="species" reg="edgecombei">edgecombei</tp:taxon-name-part></tp:taxon-name></italic> sp. nov., holotype male. <bold>A.</bold> Male gonopod; <bold>B.</bold> Female gonopod; <bold>C.</bold> Proarthron of female gonopod; <bold>D.</bold> Male telson. Paratype male. <bold>E.</bold> Female telson. Scale bars: 0.2 mm (<bold>A, B, D</bold>); 0.1 mm (<bold>C</bold>); 0.3 mm (<bold>E</bold>).</p></caption><graphic xmlns:xlink="http://www.w3.org/1999/xlink" xlink:href="zookeys-1264-351_article-165241__-g012.jpg" position="float" orientation="portrait" xlink:type="simple" id="oo_1496807.jpg"><uri content-type="original_file" xlink:type="simple">https://binary.pensoft.net/fig/1496807</uri></graphic></fig><fig id="F13" position="float" orientation="portrait"><object-id xmlns:xlink="http://www.w3.org/1999/xlink" content-type="doi" xlink:type="simple">10.3897/zookeys.1264.165241.figure13</object-id><object-id xmlns:xlink="http://www.w3.org/1999/xlink" content-type="arpha" xlink:type="simple">A1765185-6B30-52E9-9155-CAF7DE881E84</object-id><label>Figure 13.</label><caption><p><italic><tp:taxon-name><tp:taxon-name-part taxon-name-part-type="genus" reg="Thereuopoda">Thereuopoda</tp:taxon-name-part> <tp:taxon-name-part taxon-name-part-type="species" reg="edgecombei">edgecombei</tp:taxon-name-part></tp:taxon-name></italic> sp. nov., paratype female. <bold>A.</bold> Tergite 6. <bold>B.</bold> Tergite 8. <bold>C.</bold> Sternite 15. Scale bars: 20 μm.</p></caption><graphic xmlns:xlink="http://www.w3.org/1999/xlink" xlink:href="zookeys-1264-351_article-165241__-g013.jpg" position="float" orientation="portrait" xlink:type="simple" id="oo_1496808.jpg"><uri content-type="original_file" xlink:type="simple">https://binary.pensoft.net/fig/1496808</uri></graphic></fig></tp:treatment-sec><tp:treatment-sec sec-type="description" id="SECID0ESQAG"><title>Description.</title><p>Length up to 29 mm in largest female, 31 mm in largest male.</p><p><bold>Colour</bold>: head capsule yellow with dark-brown medial patch; radiating network of dark-brown pigment on posterolateral part of head capsule (Fig. <xref ref-type="fig" rid="F9">9A, B</xref>). Compound eye dark purple. Tergites pale yellow, with three longitudinal chestnut-brown stripes; transverse projections between central and lateral stripes; a narrow yellow stripe in middle of central stripe (Figs <xref ref-type="fig" rid="F9">9A</xref>, <xref ref-type="fig" rid="F10">10C</xref>). Stoma saddles orange. Leg yellow-orange with grey or blue-green pigment at the end of femur (Fig. <xref ref-type="fig" rid="F10">10H</xref>). Sternites and female gonopod yellow (Figs <xref ref-type="fig" rid="F10">10F</xref>, <xref ref-type="fig" rid="F12">12B</xref>).</p><p><bold>Head capsule</bold>: anterior projection of sutures with divergent posterior part; lateral edge blunt and rounded (Fig. <xref ref-type="fig" rid="F9">9B</xref>). Posteromedian impression moderately deep. Antenna 1.14–1.64× body length. First flagellum with 49–61 articles; ring-like articles with dense hairs and a few setae forming a single whorl surrounding distal end of article (Fig. <xref ref-type="fig" rid="F9">9C</xref>).</p><p><bold>Epipharynx</bold>: labral median arc 1.82–2.17× depth of labral mid-piece tooth (Fig. <xref ref-type="fig" rid="F9">9D</xref>).</p><p><bold>Mandible</bold>: three teeth, all smooth-surfaced and tricuspid (Fig. <xref ref-type="fig" rid="F9">9F</xref>). Nearly 21 pectinate lamellae on gnathal edge.</p><p><bold>First maxilla</bold>: inner margin of distal article of telopodite with dense, brush-like setae (Fig. <xref ref-type="fig" rid="F9">9E</xref>). Short, simple setae on ventral surface of coxal process.</p><p><bold>Second maxilla</bold>: prefemur with dorsal and ventral spine-bristles; femur with four spine-bristles; tibia with two dorsal spine-bristles (Fig. <xref ref-type="fig" rid="F10">10B</xref>).</p><p><bold>Forcipular segment</bold>: coxa nearly as long as wide, with four subequal, long, spine-bristles on anterior margin (Fig. <xref ref-type="fig" rid="F10">10A</xref>).</p><p><bold>Tergites</bold>: posterior margin of tergites unevenly rounded (Fig. <xref ref-type="fig" rid="F10">10C</xref>). Borders of TT6–8 with heavy spines in saw-like fringe. Length: median-wide ratio in T4 1.38–1.57. Stoma saddles strongly vaulted. Spiracles very long, spiracle on T6 about 60–70% length of stoma saddle. Posterior margin of T8 without median embayment (Fig. <xref ref-type="fig" rid="F10">10E</xref>). Number of spines on stoma saddles and tergites as shown in Table <xref ref-type="table" rid="T3">3</xref>. Unpaired large spines on TT2–8, each paired with <italic>Tastborsten</italic> (Figs <xref ref-type="fig" rid="F10">10D</xref>, <xref ref-type="fig" rid="F13">13A, B</xref>). Isolated <italic>Tastborsten</italic> with short, paired spines at bases on all tergites; these spines joined at a common base. Basal spines 10–20% as long as associated bristle. All tergites with spiculae and spinulae. Short, triangular spiculae separated by several polygonal scales that lack spiculae.</p><table-wrap id="T3" position="float" orientation="portrait"><label>Table 3.</label><caption><p>Number of spines on stoma saddle and whole tergites of <italic><tp:taxon-name><tp:taxon-name-part taxon-name-part-type="genus" reg="Thereuopoda">Thereuopoda</tp:taxon-name-part> <tp:taxon-name-part taxon-name-part-type="species" reg="edgecombei">edgecombei</tp:taxon-name-part></tp:taxon-name></italic> sp. nov.</p></caption><table id="TID0EFCAI" rules="all"><tbody><tr><th rowspan="1" colspan="1">Tergites</th><th rowspan="1" colspan="1">Stoma saddles</th><th rowspan="1" colspan="1">Whole tergites</th></tr><tr><td rowspan="1" colspan="1">1</td><td rowspan="1" colspan="1">0</td><td rowspan="1" colspan="1">0</td></tr><tr><td rowspan="1" colspan="1">2</td><td rowspan="1" colspan="1">1–9</td><td rowspan="1" colspan="1">9–14</td></tr><tr><td rowspan="1" colspan="1">3</td><td rowspan="1" colspan="1">25–39</td><td rowspan="1" colspan="1">71–132</td></tr><tr><td rowspan="1" colspan="1">4</td><td rowspan="1" colspan="1">43–66</td><td rowspan="1" colspan="1">260–401</td></tr><tr><td rowspan="1" colspan="1">5</td><td rowspan="1" colspan="1">48–72</td><td rowspan="1" colspan="1">185–303</td></tr><tr><td rowspan="1" colspan="1">6</td><td rowspan="1" colspan="1">46–54</td><td rowspan="1" colspan="1">160–282</td></tr><tr><td rowspan="1" colspan="1">7</td><td rowspan="1" colspan="1">26–31</td><td rowspan="1" colspan="1">89–184</td></tr><tr><td rowspan="1" colspan="1">8</td><td rowspan="1" colspan="1">–</td><td rowspan="1" colspan="1">2–9</td></tr></tbody></table></table-wrap><p><bold>Legs</bold>: tarsus I and II segmentation as shown in Table <xref ref-type="table" rid="T4">4</xref>. Leg 15 length 1.79–1.94× that of body. Prefemoral spine-bristles in a 2/1 pattern on legs 1–15; femoral spine-bristles 1/2 on all legs; tibial spine-bristles 0/1 on leg 1, 0/1 or 0/2 on leg 2, 1/2 on leg 3–15. Spine rows on prefemur, femur and tibia with spine–setae pairing (Fig. <xref ref-type="fig" rid="F11">11A–C</xref>). Tarsus I of leg 6–14 with spines (Fig. <xref ref-type="fig" rid="F11">11D</xref>). Tarsus II of legs 1–14 with paired and equally sized tarsal papillae on successive segments except for first and last few segments on each leg (Fig. <xref ref-type="fig" rid="F11">11E</xref>). Resilient sole hairs originating near posteromedial edge of tarsal papilla, extending to the succeeding segment. Dense tuft of setae on ventrolateral side of tarsus II.</p><table-wrap id="T4" position="float" orientation="portrait"><label>Table 4.</label><caption><p>Number of segments in Tarsus I and Tarsus II of <italic><tp:taxon-name><tp:taxon-name-part taxon-name-part-type="genus" reg="Thereuopoda">Thereuopoda</tp:taxon-name-part> <tp:taxon-name-part taxon-name-part-type="species" reg="edgecombei">edgecombei</tp:taxon-name-part></tp:taxon-name></italic> sp. nov.</p></caption><table id="TID0EHHAI" rules="all"><tbody><tr><th rowspan="1" colspan="1">Leg</th><th rowspan="1" colspan="1">Tarsus I</th><th rowspan="1" colspan="1">Tarsus II</th></tr><tr><td rowspan="1" colspan="1">1</td><td rowspan="1" colspan="1">14–20</td><td rowspan="1" colspan="1">42–47</td></tr><tr><td rowspan="1" colspan="1">2</td><td rowspan="1" colspan="1">13–16</td><td rowspan="1" colspan="1">41–44</td></tr><tr><td rowspan="1" colspan="1">3</td><td rowspan="1" colspan="1">12–14</td><td rowspan="1" colspan="1">40–45</td></tr><tr><td rowspan="1" colspan="1">4</td><td rowspan="1" colspan="1">11–14</td><td rowspan="1" colspan="1">35–41</td></tr><tr><td rowspan="1" colspan="1">5</td><td rowspan="1" colspan="1">12–14</td><td rowspan="1" colspan="1">32–37</td></tr><tr><td rowspan="1" colspan="1">6</td><td rowspan="1" colspan="1">10–18</td><td rowspan="1" colspan="1">28–37</td></tr><tr><td rowspan="1" colspan="1">7</td><td rowspan="1" colspan="1">9–11</td><td rowspan="1" colspan="1">32–36</td></tr><tr><td rowspan="1" colspan="1">8</td><td rowspan="1" colspan="1">10–13</td><td rowspan="1" colspan="1">31–39</td></tr><tr><td rowspan="1" colspan="1">9</td><td rowspan="1" colspan="1">10–12</td><td rowspan="1" colspan="1">34–37</td></tr><tr><td rowspan="1" colspan="1">10</td><td rowspan="1" colspan="1">11–12</td><td rowspan="1" colspan="1">37–39</td></tr><tr><td rowspan="1" colspan="1">11</td><td rowspan="1" colspan="1">10–14</td><td rowspan="1" colspan="1">34–44</td></tr><tr><td rowspan="1" colspan="1">12</td><td rowspan="1" colspan="1">12–18</td><td rowspan="1" colspan="1">30–44</td></tr><tr><td rowspan="1" colspan="1">13</td><td rowspan="1" colspan="1">11–13</td><td rowspan="1" colspan="1">36–47</td></tr><tr><td rowspan="1" colspan="1">14</td><td rowspan="1" colspan="1">13–15</td><td rowspan="1" colspan="1">40–51</td></tr></tbody></table></table-wrap><p><bold>Sternites</bold>: median embayment in posterior margin of sternites lacking or shallow (Fig. <xref ref-type="fig" rid="F10">10F</xref>). Longitudinal median furrow observable passing through entire length of the sternites. Minute, multifurcating spinulae and scattered setae with paired short spines in all sternites (Figs <xref ref-type="fig" rid="F10">10G</xref>, <xref ref-type="fig" rid="F13">13C</xref>).</p><p><bold>Female</bold>: gonopod with maximum length 2.03–2.37× maximum width. Longitudinal median suture in proarthron complete (Fig. <xref ref-type="fig" rid="F12">12B</xref>). Lateral margins of proarthron and mesarthron divergent posteriorly. Subtriangular depression on proarthron without setae. Hairs and setae on middle area of proarthron (Fig. <xref ref-type="fig" rid="F12">12C</xref>). Angle at median distal end of proarthron about 100°. Proarthron 1.18–1.42× length of mesarthron. Distomedial corner of mesarthron with a cluster of 12–15 setae. Sinus between mesarthron parabolic, broad with apex distinctly or weakly pointed. Width of mesarthron 0.54–0.66× maximum width of sinus. Proarthron + mesarthron 1.77–1.87× length of metarthron. Outer margin of metarthron uniformly curved. Subanal plate with ventral margin straighter than curved dorsal margin, posterior termination pointed or with process; maximum length 2.69–3.31× maximum height; smooth, non-setose band along middle of subanal plate; setae of varied size on outer surface of subanal plate between which are slender, curved hairs (Fig. <xref ref-type="fig" rid="F11">11G, H</xref>). Telson elongate, triangular, with rounded posterior apex in both sexes, bearing abundant setae and slender, curved hairs as on subanal plate (Fig. <xref ref-type="fig" rid="F12">12D, E</xref>).</p><p><bold>Male</bold>: typical scutigerid gonopod styles on first and second genital segment (Fig. <xref ref-type="fig" rid="F12">12A</xref>). Length of first gonopod and male second gonopods subequal. Both pairs of gonopods covered with setae and dense hairs. Subanal plate with parabolic outline, relatively shorter than in female, non-setose band along middle of subanal plate (Fig. <xref ref-type="fig" rid="F11">11F</xref>).</p></tp:treatment-sec><tp:treatment-sec sec-type="etymology" id="SECID0ER6AG"><title>Etymology.</title><p>The species is dedicated to Dr Gregory D. Edgecombe, in recognition of his pioneering contributions to the taxonomy and phylogeny of <tp:taxon-name><tp:taxon-name-part taxon-name-part-type="order">Scutigeromorpha</tp:taxon-name-part></tp:taxon-name> and for his generous provision of critical literature on this group.</p></tp:treatment-sec></tp:taxon-treatment>
